# Supplementary material for: Epidemiological and Molecular Investigation of Ocular Fungal Infection in Equine from Egypt
Source: Vet Sci. 2020 Sep 8;7(3):130. doi: 10.3390/vetsci7030130 (PMC7558555; doi:10.3390/vetsci7030130)
Supplement: Supplementary file 1 [file vetsci-07-00130-s001.zip]

Archive with 8 entries (7 files):
- vetsci-905302-supplementary/Supplementary Figures/
- vetsci-905302-supplementary/Supplementary Figures/Figure 1 A.flavus Tree.pdf
- vetsci-905302-supplementary/Supplementary Figures/Figure 1.jpg
- vetsci-905302-supplementary/Supplementary Figures/Figure 2 A.fumigatus Tree.pdf
- vetsci-905302-supplementary/Supplementary Figures/Figure 2.jpg
- vetsci-905302-supplementary/Supplementary Figures/Figure 3 A.niger Tree.pdf
- vetsci-905302-supplementary/Supplementary Figures/Figure 3.jpg
- vetsci-905302-supplementary/Supplementary Figures/Supplementary Figures.docx
